# Supplementary material for: Hydrogels of Poly(2-hydroxyethyl methacrylate) and Poly(N,N-dimethylacrylamide) Interpenetrating Polymer Networks as Dermal Delivery Systems for Dexamethasone
Source: Pharmaceutics. 2025 Jan 5;17(1):62. doi: 10.3390/pharmaceutics17010062 (PMC11768119; doi:10.3390/pharmaceutics17010062)
Supplement: Supplementary file 1 [file pharmaceutics-17-00062-s001.zip]

Archive with 1 entries (1 files):
- pharmaceutics-3356632-supplementary.pdf
